# Supplementary material for: Molecular Dynamic Simulations Reveal the Activation Mechanisms of Oxidation-Induced TRPV1
Source: Int J Mol Sci. 2023 May 31;24(11):9553. doi: 10.3390/ijms24119553 (PMC10253787; doi:10.3390/ijms24119553)
Supplement: Supplementary file 1 [file ijms-24-09553-s001.zip]

Archive with 1 entries (1 files):
- ijms-2403231-supplementary.pdf
